# Supplementary material for: Simulation of Fish Acute Toxicity of Pharmaceuticals Using Simplified Molecular Input Line Entry System (SMILES) Notation as a Representation of Molecular Structure
Source: Int J Mol Sci. 2025 Sep 24;26(19):9348. doi: 10.3390/ijms26199348 (PMC12525185; doi:10.3390/ijms26199348)
Supplement: Supplementary file 1 [file ijms-26-09348-s001.zip]

Archive with 1 entries (1 files):
- Supplementary Materials Table S1 and S2.xlsx
