# Supplementary material for: Simulation of Fish Acute Toxicity of Pharmaceuticals Using Simplified Molecular Input Line Entry System (SMILES) Notation as a Representation of Molecular Structure
Source: Int J Mol Sci. 2025 Sep 24;26(19):9348. doi: 10.3390/ijms26199348 (PMC12525185; doi:10.3390/ijms26199348)
Supplement: Supplementary file 1 [file ijms-26-09348-s001.zip › Supplementary Materials Table S1 and S2.xlsx]

## Sheet: Comment
A = active training set
P= passive training set
C = calkibration set
V= validation set
N = the number of compounds in a set;
R2 = determination coefficient;
CCC = concordance correlation coefficient;
IIC = index of ideality of correlation;
Q2 = leave one out cross validated R2;
RMSE = root mean squared error;
MAE = mean absolute error;
F = Fischer F-ratio

## Sheet: Table S1
Table S1. Model characterized by the best predictive potential.
Set	CAS	SMILES	DCW	Expr	Calc	Expr-Calc	DefectSMILES	Applicability					SAk	CW(SAk)	NA	NP	NC
P	121268-17-5	NCCCC(O)([PH](=O)(=O)O)[PH](=O)(=O)O	6.1743	-1.43	-1.9044	0.4744	2.0978	YES					#...........	-0.0823	3	1	0
V	137234-62-9	CC(c1ncncc1F)C(O)(Cn1cncn1)c1ccc(F)cc1F	11.5194	-2.04	-1.2624	-0.7776	3.2036	No					(...(.......	0.0771	18	16	10
A	139893-43-9	CCC(C)(C)C(=O)OC1CC(C)C=C2C=CC(C)C(CCC(O)CC(O)CC(=O)O)C21	15.0891	-2.38	-0.8336	-1.5464	0.1762	YES					(...........	-0.2764	56	54	52
V	1405-20-5	CCC(C)CCCCC(=O)NC(CCN)C(=O)NC(C(=O)NC(CCN)C(=O)NC1CCNC(=O)C(C(C)O)NC(=O)C(CCN)NC(=O)C(CCN)NC(=O)C(CC(C)C)NC(=O)C(Cc2ccccc2)NC(=O)C(CCN)NC1=O)C(C)O	7.1968	-0.95	-1.7815	0.8315	0.4871	YES					-...(.......	0.1488	3	3	0
P	142217-69-4	C=C1C(CO)C(O)CC1n1cnc2c(=O)[nH]c(=N)[nH]c21	0.3493	-2.04	-2.604	0.564	0.1443	YES					-...........	-0.2916	4	3	1
C	15537-76-5	CC(C)N=C(N)N=C(N)Nc1ccc(Cl)c(Cl)c1	11.0578	-1.62	-1.3178	-0.3022	0.1378	YES					1...(.......	-0.2221	10	9	6
P	166663-25-8	CCCCCOc1ccc(-c2ccc(-c3ccc(C(=O)NC4CC(O)C(O)NC(=O)C5C(O)C(C)CN5C(=O)C(C(C)O)NC(=O)C(C(O)C(O)c5ccc(O)cc5)NC(=O)C5CC(O)CN5C(=O)C(C(C)O)NC4=O)cc3)cc2)cc1	17.1449	0.89	-0.5867	1.4767	21.5277	No					1...-.......	0	1	0	1
V	188062-50-2	N=c1[nH]c(=NC2CC2)c2ncn(C3C=CC(CO)C3)c2[nH]1	-4.7681	-2.08	-3.2186	1.1386	0.2658	YES					1...........	-0.2858	47	42	50
A	220127-57-1	Cc1ccc(NC(=O)c2ccc(CN3CCN(C)CC3)cc2)cc1N=c1nc(-c2cccnc2)cc[nH]1	13.1107	-1.91	-1.0712	-0.8388	2.3288	YES					2...(.......	0.3387	20	8	4
P	25812-30-0	Cc1ccc(C)c(OCCCC(C)(C)C(=O)O)c1	12.421	0.07	-1.1541	1.2241	0.086	YES					2...-.......	0	1	0	0
V	303-25-3	CN1CCN(C(c2ccccc2)c2ccccc2)CC1	12.9534	-0.97	-1.0901	0.1201	0.1495	YES					2...........	0.012	31	20	18
C	315-30-0	O=c1[nH]cnc2[nH]ncc12	-1.8846	-2	-2.8723	0.8723	0.0973	YES					2...1.......	0.2165	11	6	10
A	3254-89-5	OC(CCCN1CCCCC1)(c1ccccc1)c1ccccc1	33.6415	-1	1.3947	-2.3947	0.1119	YES					3...(.......	-0.1105	5	4	2
V	375815-87-5	c1cnc2cc3c(cc2n1)C1CNCC3C1	8.0873	-1.68	-1.6746	-0.0054	0.1712	YES					3...........	0.4593	11	8	6
C	386750-22-7	CN(C)CC(c1ccc(O)cc1)C1(O)CCCCC1	19.0032	-0.97	-0.3635	-0.6065	0.0913	YES					3...1.......	0	0	0	1
A	56180-94-0	CC1OC(OC2C(CO)OC(OC3C(CO)OC(O)C(O)C3O)C(O)C2O)C(O)C(O)C1NC1C=C(CO)C(O)C(O)C1O	-5.6221	-3	-3.3212	0.3212	2.2916	YES					3...2.......	0	1	0	1
C	60142-96-3	NCC1(CC(=O)O)CCCCC1	12.3967	-2	-1.157	-0.843	0.0549	YES					4...(.......	0	1	0	1
V	61-76-7	CNCC(O)c1cccc(O)c1	7.083	-2.09	-1.7952	-0.2948	0.0539	YES					4...........	-0.3255	4	4	1
A	65928-58-7	CC12CC=C3C4=C(CCC3C1CCC2(O)CC#N)CC(=O)CC4	19.0641	-2	-0.3562	-1.6438	4.2289	No					4...3.......	0	1	0	0
A	68-35-9	Nc1ccc(S(=O)(=O)N=c2nccc[nH]2)cc1	12.8443	-2	-1.1032	-0.8968	0.1861	YES					5...(.......	0.0874	2	1	0
V	78628-80-5	CN(CC=CC#CC(C)(C)C)Cc1cccc2ccccc12	19.3468	0	-0.3222	0.3222	3.1121	No					5...........	-0.1688	2	2	0
C	79794-75-5	CCOC(=O)N1CCC(=C2c3ccc(Cl)cc3CCc3cccnc32)CC1	22.7468	0.49	0.0862	0.4038	1.2525	YES					6...........	0	1	1	0
V	80529-93-7	O=C(O)CN(CCN(CC(=O)O)CC(=O)O)CCN(CC(=O)O)CC(=O)O	-0.5109	-2	-2.7073	0.7073	0.1316	YES					6...4.......	0	0	1	0
A	81131-70-6	CCC(C)C(=O)OC1CC(O)C=C2C=CC(C)C(CCC(O)CC(O)CC(=O)O)C21	13.1024	-2	-1.0722	-0.9278	0.1665	YES					6...5.......	0	1	1	0
V	85622-93-1	Cn1nnc2c(C(N)=O)ncn2c1=O	-5.3436	-2	-3.2878	1.2878	2.1425	YES					7...........	0	0	1	0
A	85650-56-2	CN1CC2c3ccccc3Oc3ccc(Cl)cc3C2C1	23.0776	0	0.1259	-0.1259	1.2085	YES					=...(.......	0.3799	34	28	29
A	94749-08-3	OCc1cc(C(O)CNCCCCCCOCCCCc2ccccc2)ccc1O	23.7559	-1.54	0.2073	-1.7473	0.1559	YES					=...........	-0.1754	44	39	40
V	958002-36-3	COc1ccc2c(c1)C1CC1(C(=O)N1C3CCC1CN(C)C3)Cn1c-2c(C2CCCCC2)c2ccc(C(=O)NS(=O)(=O)N(C)C)cc21	28.4703	-1.18	0.7736	-1.9536	2.4523	No					=...1.......	0.329	4	2	4
C	100-51-6	OCc1ccccc1	10.0581	-1	-1.4379	0.4379	0.0355	YES					=...2.......	0	1	1	0
P	102-71-6	OCCN(CCO)CCO	2.128	-4.07	-2.3904	-1.6796	0.0339	YES					=...3.......	0	0	0	1
A	103-90-2	CC(=O)Nc1ccc(O)cc1	9.0591	-2.91	-1.5579	-1.3521	0.0588	YES					=...4.......	0	1	1	0
V	108-46-3	Oc1cccc(O)c1	8.5583	-1.6	-1.618	0.018	0.0322	YES					C...#.......	0.4677	3	1	0
C	112-02-7	CCCCCCCCCCCCCCCC[N+](C)(C)C	28.3565	0.76	0.7599	0.0001	0.0589	YES					C...(.......	-0.1625	47	46	44
V	120-51-4	O=C(OCc1ccccc1)c1ccccc1	19.7022	-0.15	-0.2795	0.1295	0.0741	YES					C...........	-0.4513	56	57	62
P	123-31-9	Oc1ccc(O)cc1	8.5583	1.36	-1.618	2.978	0.0322	YES					C...1.......	0.4851	22	17	19
V	127-65-1	Cc1ccc(S(=O)(=O)NCl)cc1	17.7404	-0.28	-0.5152	0.2352	0.1117	YES					C...2.......	0.168	16	7	6
A	137-26-8	CN(C)C(=S)SSC(=S)N(C)C	18.4121	1.88	-0.4345	2.3145	2.1603	YES					C...3.......	-0.1604	8	3	5
P	148-79-8	c1ccc2[nH]c(-c3cscn3)nc2c1	0.7902	0.25	-2.551	2.801	5.1492	No					C...4.......	0.4905	4	3	1
C	150-76-5	COc1ccc(O)cc1	9.1556	-1.46	-1.5463	0.0863	0.0348	YES					C...5.......	0.0043	2	2	0
A	15307-86-5	O=C(O)Cc1ccccc1Nc1c(Cl)cccc1Cl	25.5513	-1	0.423	-1.423	0.1192	YES					C...6.......	0	1	0	0
P	26002-80-2	CC(C)=CC1C(C(=O)OCc2cccc(Oc3ccccc3)c2)C1(C)C	22.6363	2.85	0.0729	2.7771	0.1851	YES					C...=.......	-0.1684	20	18	20
C	298-46-4	NC(=O)N1c2ccccc2C=Cc2ccccc21	7.3973	-1.3	-1.7575	0.4575	0.1361	YES					C...C.......	0.232	41	43	39
C	3380-34-5	Oc1cc(Cl)ccc1Oc1ccc(Cl)cc1Cl	32.2269	0.6	1.2248	-0.6248	0.1112	YES					F...(.......	0.4426	3	1	4
V	470-82-6	CC12CCC(CC1)C(C)(C)O2	8.9386	-2.01	-1.5723	-0.4377	1.0793	YES					F...........	-0.4451	4	2	4
A	50-06-6	CCC1(c2ccccc2)C(=O)NC(=O)NC1=O	9.1659	-2.68	-1.545	-1.135	0.1257	YES					F...1.......	0	0	1	2
P	50-65-7	O=C(Nc1ccc([N+](=O)[O-])cc1Cl)c1cc(Cl)ccc1O	27.0981	0.96	0.6088	0.3512	0.157	YES					F...2.......	0	0	0	1
V	52-53-9	COc1ccc(CCN(C)CCCC(C#N)(c2ccc(OC)c(OC)c2)C(C)C)cc1OC	18.6316	-0.43	-0.4081	-0.0219	3.1723	No					Br..(.......	0	1	0	0
C	525-66-6	CC(C)NCC(O)COc1cccc2ccccc12	14.7566	-1.06	-0.8735	-0.1865	0.0904	YES					Br..........	0	1	0	0
A	52645-53-1	CC1(C)C(C=C(Cl)Cl)C1C(=O)OCc1cccc(Oc2ccccc2)c1	30.9102	3.21	1.0667	2.1433	0.1783	YES					I...(.......	0	0	0	1
A	53-86-1	COc1ccc2c(c1)c(CC(=O)O)c(C)n2C(=O)c1ccc(Cl)cc1	19.9897	-1.91	-0.245	-1.665	0.182	YES					I...........	0	0	0	1
A	54-11-5	CN1CCCC1c1cccnc1	13.7944	-0.6	-0.9891	0.3891	0.0689	YES					I...1.......	0	0	0	1
A	54739-18-3	COCCCCC(=NOCCN)c1ccc(C(F)(F)F)cc1	16.1719	0.22	-0.7036	0.9236	1.172	YES					Cl..(.......	0.1654	11	6	8
P	54910-89-3	CNCCC(Oc1ccc(C(F)(F)F)cc1)c1ccccc1	20.7415	0.6	-0.1547	0.7547	0.1802	YES					Cl..........	0.3726	12	8	9
P	55-63-0	O=[N+]([O-])OCC(CO[N+](=O)[O-])O[N+](=O)[O-]	2.7688	-0.14	-2.3134	2.1734	0.0994	YES					Cl..1.......	0.4539	2	3	2
C	55-86-7	CN(CCCl)CCCl	8.4527	-1.99	-1.6307	-0.3593	2.0364	YES					Cl..2.......	0	0	2	0
P	57-24-9	O=C1CC2OCC=C3CN4CCC56c7ccccc7N1C5C2C3CC46	18.941	0.12	-0.371	0.491	18.215	No					Cl..C.......	0	0	2	2
V	57-33-0	CCCC(C)C1(CC)C(=O)NC(=O)NC1=O	9.0274	-1.69	-1.5617	-0.1283	0.0903	YES					N...#.......	-0.168	2	0	0
V	58-08-2	Cn1c(=O)c2c(ncn2C)n(C)c1=O	-2.0015	-2.18	-2.8864	0.7064	1.1576	YES					N...(.......	-0.4667	16	15	20
C	61-68-7	Cc1cccc(Nc2ccccc2C(=O)O)c1C	14.1876	-0.91	-0.9419	0.0319	0.1143	YES					N...........	0.4646	31	22	28
V	61-73-4	CN(C)c1ccc2nc3ccc(N(C)C)cc3[s+]c2c1	7.216	-1.18	-1.7792	0.5992	0.1622	YES					N...1.......	0.3403	7	3	6
C	67-45-8	O=C1OCCN1N=Cc1ccc([N+](=O)[O-])o1	7.0767	-1.4	-1.796	0.396	2.125	YES					N...2.......	0.0268	2	1	0
V	7173-51-5	CCCCCCCCCC[N+](C)(C)CCCCCCCCCC	33.4062	0.72	1.3664	-0.6464	0.0651	YES					N...3.......	0	1	1	1
P	79-92-5	C=C1C2CCC(C2)C1(C)C	10.2476	-0.07	-1.4151	1.3451	0.1025	YES					N...4.......	0	0	1	1
P	79617-96-2	CNC1CCC(c2ccc(Cl)c(Cl)c2)c2ccccc21	19.7451	0.84	-0.2744	1.1144	0.1609	YES					N...5.......	0	0	1	0
P	85-00-7	c1cc[n+]2c(c1)-c1cccc[n+]1CC2	15.276	-0.53	-0.8112	0.2812	3.1077	No					N...6.......	0	1	0	0
C	86-87-3	O=C(O)Cc1cccc2ccccc12	10.9141	-1.45	-1.3351	-0.1149	0.0784	YES					N...7.......	0	0	1	0
P	88-04-0	Cc1cc(O)cc(C)c1Cl	11.2065	0.44	-1.2999	1.7399	0.0549	YES					N...=.......	-0.3489	8	7	6
P	94-09-7	CCOC(=O)c1ccc(N)cc1	8.4675	-0.86	-1.6289	0.7689	0.0543	YES					N...C.......	-0.0375	19	13	21
C	97-23-4	Oc1ccc(Cl)cc1Cc1cc(Cl)ccc1O	28.4575	0.51	0.7721	-0.2621	0.1135	YES					N...N.......	0	1	1	1
V	97-77-8	CCN(CC)C(=S)SSC(=S)N(CC)CC	25.1451	0.49	0.3742	0.1158	2.1686	YES					O...(.......	0.2295	39	41	37
V	118-55-8	O=C(Oc1ccccc1)c1ccccc1O	20.3016	-0.04	-0.2075	0.1675	0.0764	YES					O...........	-0.4868	53	48	56
V	42399-41-7	COc1ccc(C2Sc3ccccc3N(CCN(C)C)C(=O)C2OC(C)=O)cc1	20.0411	-1.18	-0.2388	-0.9412	3.1902	No					O...1.......	0.2682	5	4	12
A	518-47-8	O=C1OC2(c3ccc(O)cc3Oc3cc(O)ccc32)c2ccccc21	13.4858	-3.14	-1.0262	-2.1138	2.2395	YES					O...2.......	0	1	2	0
A	57-15-8	CC(C)(O)C(Cl)(Cl)Cl	14.2305	-2.13	-0.9367	-1.1933	0.0791	YES					O...3.......	-0.2491	5	0	0
A	57-22-7	CCC1(O)CC2CN(CCc3c([nH]c4ccccc34)C(C(=O)OC)(c3cc4c(cc3OC)N(C=O)C3C(O)(C(=O)OC)C(OC(C)=O)C5(CC)C=CCN6CCC43C65)C2)C1	21.4514	-1.31	-0.0694	-1.2406	19.4741	No					O...=.......	0.117	37	34	36
C	7281-04-1	CCCC(C)C1(CC)C(=O)NC(=S)NC1=O	15.1348	-0.82	-0.8281	0.0081	0.1244	YES					O...C.......	0.271	25	22	27
A	768-94-5	NC12CC3CC(CC(C3)C1)C2	5.7671	-1.4	-1.9533	0.5533	0.136	YES					O...N.......	0	1	0	0
A	87-72-9	OC1COC(O)C(O)C1O	2.2219	-4.58	-2.3791	-2.2009	0.0521	YES					P...(.......	0	0	1	0
V	99-52-5	Cc1cc([N+](=O)[O-])ccc1N	10.123	-1.94	-1.4301	-0.5099	0.0818	YES					P...........	0	0	1	0
V	58560-75-1	CC(C)Cc1ccc(C(C)C(=O)O)cc1	10.7551	-2	-1.3542	-0.6458	0.0692	YES					S...(.......	0.4709	4	6	2
C	57-68-1	Cc1cc(C)[nH]c(=NS(=O)(=O)c2ccc(N)cc2)n1	8.5456	-2	-1.6195	-0.3805	0.1918	YES					S...........	-0.2966	6	9	2
A	129378-89-8	Cc1cc(=NS(=O)(=O)c2ccc(N)cc2)[nH]o1	7.923	-2.75	-1.6943	-1.0557	2.1638	YES					S...=.......	-0.2357	2	4	1
V	738-70-5	COc1cc(Cc2c[nH]c(=N)[nH]c2=N)cc(OC)c1OC	3.6362	-2	-2.2092	0.2092	1.1293	YES					S...C.......	0	1	2	0
C	60966-51-0	CC(C)NCC(O)COc1ccc(CC(N)=O)cc1	11.1867	-2	-1.3023	-0.6977	0.0843	YES					S...N.......	-0.3866	3	1	1
P	107-98-2	COCC(C)O	1.3224	-3.66	-2.4871	-1.1729	0.017	YES					S...O.......	0	0	1	0
P	120-78-5	c1ccc2sc(SSc3nc4ccccc4s3)nc2c1	11.8383	-1.82	-1.2241	-0.5959	12.1776	No					S...P.......	0	0	1	0
P	50-78-2	CC(=O)Oc1ccccc1C(=O)O	13.2518	-2.18	-1.0543	-1.1257	0.0557	YES					S...S.......	0.2813	2	3	0
P	107-02-8	C=CC=O	2.0454	1.8	-2.4003	4.2003	0.0117	YES					[Hg+].......	0	0	1	0
A	59277-89-3	N=c1[nH]c(=O)c2ncn(COCCO)c2[nH]1	-4.5009	-1.98	-3.1866	1.2066	0.1347	YES					[N+]........	-0.4577	2	4	5
P	50-48-6	CN(C)CCC=C1c2ccccc2CCc2ccccc21	15.8412	0.11	-0.7433	0.8533	0.1301	YES					[Hg]........	0	0	1	0
A	62-53-3	Nc1ccccc1	10.1357	-1.03	-1.4286	0.3986	0.0357	YES					[O-]........	0.0669	3	5	4
P	100-66-3	COc1ccccc1	11.6873	-2.08	-1.2422	-0.8378	0.0275	YES					[PH]........	0	1	1	0
A	27589-33-9	NS(=O)(=O)c1cc(-c2nn[nH]n2)c(NCc2cccs2)cc1Cl	8.4839	-1.94	-1.627	-0.313	6.2723	No					[S+]........	0	1	1	0
V	100-46-9	NCc1ccccc1	9.4274	-1.34	-1.5136	0.1736	0.0403	YES					[Se]........	0	0	1	0
A	51333-22-3	CCCC1OC2CC3C4CC=C5CC(=O)C=CC5(C)C4C(O)CC3(C)C2(C(=O)CO)O1	12.5461	-1.28	-1.1391	-0.1409	6.3028	No					[SiH].......	0	0	0	1
P	154361-50-9	CCCCCOC(=O)N=c1[nH]c(=O)n(C2OC(C)C(O)C2O)cc1F	2.5001	-2.94	-2.3457	-0.5943	3.1673	No					[Si]........	0	0	0	1
P	NA	CC(=O)C(N)CSSCC(N)C(=O)O	7.114	0.35	-1.7915	2.1415	3.0847	No					[SnH].......	0	1	2	0
C	72956-09-3	COc1ccccc1OCCNCC(O)COc1cccc2[nH]c3ccccc3c12	26.1885	0	0.4995	-0.4995	0.1797	YES					[Sn]........	0	1	0	0
A	982-57-0	O=C(NC(CO)C(O)c1ccc([N+](=O)[O-])cc1)C(Cl)Cl	14.8265	-2.48	-0.8652	-1.6148	0.1378	YES					[n+]........	0	0	1	0
A	882-09-7	CC(C)(Oc1ccc(Cl)cc1)C(=O)O	16.3324	-1.95	-0.6843	-1.2657	0.0836	YES					[nH]........	0.4053	8	6	6
P	1622-61-3	O=C1C=NC(c2ccccc2Cl)c2cc([N+](=O)[O-])ccc2N1	11.7551	-3	-1.2341	-1.7659	2.1603	YES					c...(.......	-0.4854	34	31	34
A	5251-34-3	CC12C=CC(=O)C=C1C(Cl)=CC1C2C(O)CC2(C)C1CCC2(O)C(=O)CO	23.9837	-1.49	0.2347	-1.7247	0.2454	YES					c...-.......	0.0739	4	3	1
V	439-14-5	CN1C(=O)CN=C(c2ccccc2)c2cc(Cl)ccc21	10.3826	-1.1	-1.3989	0.2989	0.1628	YES					c...........	-0.2092	38	36	42
A	111-42-2	OCCNCCO	1.1992	-2.9	-2.5019	-0.3981	0.0241	YES					c...1.......	0.004	31	30	40
P	NA	CC(c1ccccc1)C(O)(O)c1ccccc1	20.954	-1.51	-0.1292	-1.3808	0.0794	YES					c...2.......	0.0931	20	15	16
A	NA	c1ccc(NSSNc2ccccc2)cc1	17.0136	1.28	-0.6025	1.8825	1.1464	YES					c...3.......	-0.193	5	5	2
C	NA	ClCC1CO1	7.6389	-1.48	-1.7285	0.2485	1.031	YES					c...4.......	0.234	2	2	0
P	57-63-6	C#CC1(O)CCC2C3CCc4cc(O)ccc4C3CCC21C	17.909	-0.2	-0.4949	0.2949	6.2052	No					c...5.......	0	0	1	0
V	91-53-2	CCOc1ccc2c(c1)C(C)=CC(C)(C)N2	10.3937	-1.26	-1.3976	0.1376	1.0942	YES					c...6.......	0	0	1	0
V	74-96-4	CCBr	2.659	-2.27	-2.3266	0.0566	1.0028	YES					c...7.......	0	0	1	0
P	104227-87-4	CC(=O)OCC(CCn1cnc2c[nH]c(=N)nc21)COC(C)=O	1.5259	-2.99	-2.4627	-0.5273	1.1565	YES					c...=.......	0.3778	4	4	2
P	76824-35-6	N=C(N)N=c1[nH]c(CSCCC(=N)NS(N)(=O)=O)cs1	5.6237	-2.83	-1.9705	-0.8595	5.1721	No					c...C.......	0.3811	11	7	18
C	67306-00-7	CC(Cc1ccc(C(C)(C)C)cc1)CN1CCCCC1	22.3398	-0.41	0.0373	-0.4473	0.1045	YES					c...F.......	0	1	0	0
C	98319-26-7	CC(C)(C)NC(=O)C1CCC2C3CCC4NC(=O)C=CC4(C)C3CCC12C	14.6845	-1.3	-0.8822	-0.4178	2.2543	YES					c...N.......	0.4532	6	2	5
C	111-30-8	O=CCCCC=O	5.5793	-1.05	-1.9758	0.9258	0.0183	YES					c...O.......	0.2603	8	9	9
C	999-97-3	CN([SiH](C)C)[Si](C)(C)C	2.0904	-2.22	-2.3949	0.1749	2.051	YES					c...S.......	0	0	2	0
C	73334-07-3	COCC(=O)Nc1c(I)c(C(=O)NCC(O)CO)c(I)c(C(=O)N(C)CC(O)CO)c1I	4.1258	-2.98	-2.1504	-0.8296	8.1522	No					c...c.......	0.0635	37	34	38
A	54-85-3	NNC(=O)c1ccncc1	5.4747	-1.39	-1.9884	0.5984	1.0575	YES					n...(.......	0.2212	2	4	6
A	103577-45-3	Cc1c(OCC(F)(F)F)ccnc1C[S+]([O-])c1nc2ccccc2[nH]1	7.4875	-1.26	-1.7466	0.4866	1.2369	YES					n...........	0.3721	11	7	9
C	98079-51-7	CCn1cc(C(=O)O)c(=O)c2cc(F)c(N3CCNC(C)C3)c(F)c21	3.4584	-2.23	-2.2306	0.0006	2.2333	YES					n...1.......	0.2942	3	3	5
V	NA	CCOC(=O)CC(=O)OCC	4.866	-1.86	-2.0615	0.2015	0.0399	YES					n...2.......	0.2644	6	1	3
V	1665-48-1	Cc1cc(C)cc(OCC2CNC(=O)O2)c1	4.7782	-1.43	-2.072	0.642	1.1264	YES					n...3.......	0	0	2	0
P	36592-77-5	CC(=O)Oc1c(C)cc(OCC(O)CNC(C)C)c(C)c1C	9.9571	-1	-1.45	0.45	0.0962	YES					n...C.......	0	0	3	2
V	NA	Cc1ncc2n1-c1ccc(Cl)cc1C(c1ccccc1F)=NC2	22.4185	-0.63	0.0467	-0.6767	2.2182	YES					n...O.......	0	1	0	0
V	NA	CN(C)c1ccccc1	8.9525	-1.52	-1.5707	0.0507	0.0398	YES					n...c.......	-0.4125	8	5	6
V	91-66-7	CCN(CC)c1ccccc1	12.319	-0.79	-1.1663	0.3763	0.0439	YES					n...n.......	0	1	0	0
P	22204-53-1	COc1ccc2cc(C(C)C(=O)O)ccc2c1	9.5886	-2.75	-1.4943	-1.2557	0.0863	YES					o...(.......	0	1	2	1
P	59-87-0	NC(=O)NN=Cc1ccc([N+](=O)[O-])o1	5.2175	-1	-2.0193	1.0193	3.0979	No					o...........	0.069	2	2	2
A	61869-08-7	Fc1ccc(C2CCNCC2COc2ccc3c(c2)OCO3)cc1	12.997	-0.3	-1.0849	0.7849	2.2117	YES					o...1.......	0	1	1	1
V	6091-44-7	C1CCNCC1	7.7243	-1.66	-1.7182	0.0582	0.0299	YES					o...2.......	0	1	0	1
A	3282-30-2	CC(C)(C)C(=O)Cl	6.1628	-2.48	-1.9057	-0.5743	0.0424	YES					o...c.......	0	1	1	1
C	123-38-6	CCC=O	3.2653	-1.15	-2.2538	1.1038	0.0095	YES					s...........	0	1	3	0
P	51-52-5	CCCn1c(=O)cc[nH]c1=S	12.7154	-2.04	-1.1187	-0.9213	1.0795	YES					s...1.......	0	0	1	0
C	58-14-0	CCc1[nH]c(=N)[nH]c(=N)c1-c1ccc(Cl)cc1	13.8441	-0.77	-0.9831	0.2131	1.1364	YES					s...2.......	0	1	1	0
V	106266-06-2	Cc1nc2n(c(=O)c1CCN1CCC(c3noc4cc(F)ccc34)CC1)CCCC2	19.0273	-0.78	-0.3606	-0.4194	6.2671	No					s...3.......	0	0	1	0
C	69-72-7	O=C(O)c1ccccc1O	7.8307	-1.57	-1.7054	0.1354	0.0488	YES					s...4.......	0	0	1	0
V	60-54-8	CN(C)C1C(=O)C(C(N)=O)C(=O)C2(O)C(=O)C3C(=O)c4c(O)cccc4C(C)(O)C3CC12	4.0491	-2.34	-2.1596	-0.1804	3.2855	No					s...c.......	0	1	3	0
V	119-64-2	c1ccc2c(c1)CCCC2	10.6283	-1.32	-1.3694	0.0494	0.068	YES
C	5967-84-0	Cn1c(=O)c2[nH]cnc2n(C)c1=O	-2.1375	-2.63	-2.9027	0.2727	1.1232	YES
C	10161-34-9	CC(=O)OC1CCC2C3=C(C=CC12C)C1=C(CC3)CC(=O)CC1	20.3251	-0.18	-0.2047	0.0247	1.1896	YES
A	396-01-0	N=c1[nH]c(=N)c2nc(-c3ccccc3)c(=N)[nH]c2[nH]1	0.5166	-1.11	-2.5839	1.4739	1.2114	YES
P	935-92-2	C=c1c(O)cc(C)c(O)c1=C	6.3126	0	-1.8877	1.8877	0.0623	YES
C	81-81-2	CC(=O)CC(c1ccccc1)c1c(O)c2ccccc2oc1=O	18.8899	-1.2	-0.3771	-0.8229	2.1162	YES
V	1330-20-7	Cc1ccccc1C	12.7992	-0.9	-1.1087	0.2087	0.0359	YES
A	56-35-9	CCCC[SnH](CCCC)CCCC	19.6193	2.89	-0.2895	3.1795	1.0272	YES
V	56-95-1	N=C(N=C(N)NCCCCCCN=C(N)N=C(N)Nc1ccc(Cl)cc1)Nc1ccc(Cl)cc1	21.3008	-0.27	-0.0875	-0.1825	0.2344	YES
P	57-92-1	CNC1C(OC2C(OC3C(O)C(O)C(N=C(N)N)C(O)C3N=C(N)N)OC(C)C2(O)C=O)OC(CO)C(O)C1O	-13.3229	-2.26	-4.2462	1.9862	1.311	YES
P	62-38-4	[Hg+]c1ccccc1	10.3127	2.07	-1.4073	3.4773	1.0224	YES
C	64-17-5	CCO	1.7673	-1.62	-2.4337	0.8137	0.0059	YES
P	71-41-0	CCCCCO	6.817	-2.6	-1.8272	-0.7728	0.0121	YES
P	76-87-9	c1ccc([SnH](c2ccccc2)c2ccccc2)cc1	20.4322	1.84	-0.1919	2.0319	1.1339	YES
A	78-83-1	CC(C)CO	2.1226	-3.12	-2.391	-0.729	0.0136	YES
P	96-45-7	S=C1NCCN1	4.0159	-2.7	-2.1636	-0.5364	0.0704	YES
A	100-52-7	O=Cc1ccccc1	9.8729	-0.1	-1.4601	1.3601	0.037	YES
P	101-20-2	O=C(Nc1ccc(Cl)cc1)Nc1ccc(Cl)c(Cl)c1	28.0943	0.92	0.7284	0.1916	0.1518	YES
C	110-91-8	C1COCCN1	4.2627	-2.26	-2.134	-0.126	0.0335	YES
P	115-09-3	C[Hg]Cl	3.2338	1.62	-2.2575	3.8775	2.0051	YES
P	137-30-4	CN(C)C(=S)S	9.0291	0.57	-1.5615	2.1315	0.0864	YES
C	141-78-6	CCOC(C)=O	2.2652	-2.63	-2.3739	-0.2561	0.02	YES
C	366-70-1	CNNCc1ccc(C(=O)NC(C)C)cc1	8.135	-2.07	-1.6689	-0.4011	1.0843	YES
C	443-48-1	Cc1ncc([N+](=O)[O-])n1CCO	6.851	-2	-1.8231	-0.1769	0.102	YES
A	518-47-8	O=C(O)c1ccccc1-c1c2ccc(=O)cc-2oc2cc(O)ccc12	10.5039	-3.14	-1.3843	-1.7557	4.1802	No
P	557-34-6	CC(=O)O	1.2046	0.26	-2.5013	2.7613	0.0157	YES
V	1405-41-0	CNC(C)C1CCC(N)C(OC2C(N)CC(N)C(OC3OCC(C)(O)C(NC)C3O)C2O)O1	-2.9269	-3.41	-2.9975	-0.4125	3.2397	No
C	1622-62-4	CN1C(=O)CN=C(c2ccccc2F)c2cc([N+](=O)[O-])ccc21	7.417	-1.92	-1.7551	-0.1649	1.1822	YES
A	1812-30-2	O=C1C=NC(c2ccccn2)c2cc(Br)ccc2N1	5.7718	-2.7	-1.9527	-0.7473	4.1511	No
A	2058-46-0	CN(C)C1C(=O)C(C(N)=O)C(=O)C2(O)C(=O)C3C(=O)c4c(O)cccc4C(C)(O)C3C(O)C12	1.3906	-2.06	-2.4789	0.4189	3.2924	No
C	2211-28-1	Cc1cc(O)c2ccccc2c1OC(=O)c1ccccc1	17.9758	-0.11	-0.4869	0.3769	0.1205	YES
A	2235-25-8	O=[PH](=O)(O)O	0.2146	0.63	-2.6202	3.2502	1.0297	YES
C	6700-34-1	COc1ccc2c(c1)C13CCCCC1C(C2)N(C)CC3	18.3525	-0.8	-0.4416	-0.3584	1.1595	YES
P	13356-08-6	CC(C)(C[SnH](CC(C)(C)c1ccccc1)CC(C)(C)c1ccccc1)c1ccccc1	42.4423	2.77	2.4518	0.3182	1.1443	YES
P	28801-69-6	CC(C)(C)CCCCCC(=O)O	10.6322	1.98	-1.3689	3.3489	0.0448	YES
C	35367-38-5	O=C(NC(=O)c1c(F)cccc1F)Nc1ccc(Cl)cc1	17.7062	-1.7	-0.5193	-1.1807	1.1625	YES
C	82410-32-0	N=c1[nH]c(=O)c2ncn(COC(CO)CO)c2[nH]1	-6.6291	-3.01	-3.4422	0.4322	0.1438	YES
A	134308-13-7	Cc1ccc(C(=O)c2cc(O)c(O)c([N+](=O)[O-])c2)cc1	8.8189	-0.17	-1.5867	1.4167	0.1501	YES
P	58-89-9	ClC1C(Cl)C(Cl)C(Cl)C(Cl)C1Cl	29.8087	1.74	0.9344	0.8056	1.1143	YES
V	60-51-5	CNC(=O)CSP(=S)(OC)OC	7.961	-0.79	-1.6898	0.8998	4.1019	No
V	79-06-1	C=CC(N)=O	0.9953	-2.04	-2.5264	0.4864	0.0249	YES
V	108-95-2	Oc1ccccc1	11.09	-0.7	-1.3139	0.6139	0.0249	YES
A	2223-93-0	CCCCCCCCCCCCCCCCCC(=O)O	28.1364	2.22	0.7335	1.4865	0.049	YES
V	35554-44-0	C=CCOC(Cn1ccnc1)c1ccc(Cl)cc1Cl	23.103	-0.17	0.1289	-0.2989	1.1139	YES
P	60207-90-1	CCCC1COC(Cn2cncn2)(c2ccc(Cl)cc2Cl)O1	15.9636	0.07	-0.7286	0.7986	2.2092	YES
C	78491-02-8	O=C(NCO)N(CO)c1c(O)n(CO)c(=O)n1CO	-6.1631	-2.18	-3.3862	1.2062	0.1334	YES
C	103055-07-8	O=C(NC(=O)c1c(F)cccc1F)Nc1cc(Cl)c(OC(F)(F)C(F)C(F)(F)F)cc1Cl	16.4219	-1.86	-0.6735	-1.1865	1.3848	YES
V	57-43-2	CCC1(CCC(C)C)C(=O)NC(=O)NC1=O	9.0274	-1.93	-1.5617	-0.3683	0.0903	YES
C	57-55-6	CC(O)CO	0.7921	-2.85	-2.5508	-0.2992	0.0149	YES
A	58-27-5	CC1=CC(=O)c2ccccc2C1=O	13.4878	0.95	-1.0259	1.9759	0.0888	YES
A	59-97-2	c1ccc(CC2=NCCN2)cc1	6.7595	-2.55	-1.8341	-0.7159	2.0925	YES
C	65-45-2	NC(=O)c1ccccc1O	8.3281	-2.01	-1.6457	-0.3643	0.0551	YES
C	66-25-1	CCCCCC=O	8.315	-1.15	-1.6472	0.4972	0.0158	YES
P	66-76-2	O=c1c(Cc2c(O)oc3ccccc3c2=O)c(O)oc2ccccc12	9.0681	-0.71	-1.5568	0.8468	5.1785	No
P	67-63-0	CC(C)O	1.5923	-3.82	-2.4547	-1.3653	0.0115	YES
V	67-64-1	CC(C)=O	2.5351	-2	-2.3415	0.3415	0.0144	YES
A	71-36-3	CCCCO	5.1338	-3.24	-2.0293	-1.2107	0.0101	YES
A	78-93-3	CCC(C)=O	4.2184	-3.51	-2.1393	-1.3707	0.0165	YES
C	79-46-9	CC(C)[N+](=O)[O-]	3.6066	-2.32	-2.2128	-0.1072	0.0375	YES
V	79-77-6	CC(=O)C=CC1=C(C)CCCC1(C)C	16.1095	-0.71	-0.711	0.001	0.0651	YES
C	84-74-2	CCCCOC(=O)c1ccccc1C(=O)OCCCC	21.1292	0.07	-0.1081	0.1781	0.0713	YES
V	90-43-7	Oc1ccccc1-c1ccccc1	19.118	-0.68	-0.3497	-0.3303	1.0714	YES
C	96-17-3	CCC(C)C=O	3.6206	-1	-2.2111	1.2111	0.0172	YES
C	104-90-5	CCc1ccc(C)nc1	8.2175	-1.91	-1.659	-0.251	0.0572	YES
P	107-41-5	CC(O)CC(C)(C)O	2.9564	-4.03	-2.2909	-1.7391	0.0335	YES
P	108-10-1	CC(=O)CC(C)C	4.6406	-2.7	-2.0886	-0.6114	0.0246	YES
C	108-88-3	Cc1ccccc1	10.9253	-1.77	-1.3337	-0.4363	0.0324	YES
P	108-94-1	O=C1CCCCC1	11.4225	-2.72	-1.274	-1.446	0.0256	YES
P	110-16-7	O=C(O)C=CC(=O)O	-0.3598	-0.69	-2.6892	1.9992	0.0336	YES
V	110-62-3	CCCCC=O	6.6317	-1.09	-1.8494	0.7594	0.0137	YES
V	110-93-0	CC(=O)CCC=C(C)C	6.7872	-1.93	-1.8307	-0.0993	0.0309	YES
C	111-70-6	CCCCCCCO	10.1835	-1.54	-1.4228	-0.1172	0.0163	YES
C	111-87-5	CCCCCCCCO	11.8667	-1.09	-1.2206	0.1306	0.0184	YES
A	112-05-0	CCCCCCCCC(=O)O	12.9872	-2.02	-1.0861	-0.9339	0.0303	YES
V	112-30-1	CCCCCCCCCCO	15.2332	-0.38	-0.8163	0.4363	0.0226	YES
V	112-53-8	CCCCCCCCCCCCO	18.5997	0	-0.412	0.412	0.0267	YES
A	115-19-5	C#CC(C)(C)O	3.4673	-3.51	-2.2295	-1.2805	3.0231	No
A	119-61-9	O=C(c1ccccc1)c1ccccc1	19.8679	-1.04	-0.2596	-0.7804	0.0607	YES
C	121-33-5	COc1cc(C=O)ccc1O	9.0681	-1.76	-1.5568	-0.2032	0.0513	YES
C	138-86-3	C=C(C)C1CC=C(C)CC1	10.7458	-1.59	-1.3553	-0.2347	0.0408	YES
P	140-88-5	C=CC(=O)OCC	3.9484	-0.4	-2.1717	1.7717	0.0246	YES
A	371-40-4	Nc1ccc(F)cc1	7.9887	-1.23	-1.6864	0.4564	0.0682	YES
P	563-80-4	CC(=O)C(C)C	2.9574	-2.94	-2.2907	-0.6493	0.0225	YES
C	576-26-1	Cc1cccc(C)c1O	9.2917	-1.43	-1.5299	0.0999	0.0512	YES
A	590-86-3	CC(C)CC=O	3.6206	-0.51	-2.2111	1.7011	0.0172	YES
P	882-33-7	c1ccc(SSc2ccccc2)cc1	19.8779	0.96	-0.2584	1.2184	2.1118	YES
A	1461-25-2	CCCC[Sn](CCCC)(CCCC)CCCC	24.1233	1.34	0.2515	1.0885	1.0444	YES
P	1464-42-2	C[Se]CCC(N)C(=O)O	3.1535	0.3	-2.2672	2.5672	1.0338	YES
C	2216-51-5	CC1CCC(C(C)C)C(O)C1	10.5271	-1.27	-1.3816	0.1116	0.0433	YES
A	2416-94-6	Cc1ccc(C)c(O)c1C	9.0663	-0.91	-1.557	0.647	0.0492	YES
A	51-79-6	CCOC(N)=O	0.2621	-3.72	-2.6145	-1.1055	0.0262	YES
V	60-00-4	O=C(O)CN(CCN(CC(=O)O)CC(=O)O)CC(=O)O	-1.176	-1.78	-2.7872	1.0072	0.0968	YES
P	67-68-5	C[S+](C)[O-]	-1.3488	-4.53	-2.808	-1.722	1.012	YES
V	78-59-1	CC1=CC(=O)CC(C)(C)C1	11.6459	-2.16	-1.2472	-0.9128	0.0556	YES
V	79-20-9	COC(C)=O	0.582	-2.51	-2.5761	0.0661	0.0179	YES
C	90-02-8	O=Cc1ccccc1O	9.4404	-0.36	-1.5121	1.1521	0.0498	YES
C	101-84-8	c1ccc(Oc2ccccc2)cc1	13.6182	-0.6	-1.0103	0.4103	0.0786	YES
V	105-67-9	Cc1ccc(O)c(C)c1	7.1925	-1.19	-1.7821	0.5921	0.0457	YES
C	106-24-1	CC(C)=CCCC(C)=CCO	11.3332	-0.51	-1.2847	0.7747	0.0367	YES
C	108-39-4	Cc1cccc(O)c1	8.3936	-1.75	-1.6378	-0.1122	0.0397	YES
P	108-93-0	OC1CCCCC1	11.6078	-2.85	-1.2518	-1.5982	0.024	YES
V	111-27-3	CCCCCCO	8.5002	-1.99	-1.625	-0.365	0.0142	YES
C	112-42-5	CCCCCCCCCCCO	16.9164	-0.02	-0.6141	0.5941	0.0246	YES
C	118-61-6	CCOC(=O)c1ccccc1O	11.2393	-1.29	-1.296	0.006	0.0548	YES
P	121-32-4	CCOc1cc(C=O)ccc1O	10.7514	-1.94	-1.3546	-0.5854	0.0534	YES
V	122-03-2	CC(C)c1ccc(C=O)cc1	10.1428	-0.82	-1.4277	0.6077	0.0432	YES
P	151-21-3	CCCCCCCCCCCCOS(=O)(=O)O	22.1395	-0.82	0.0132	-0.8332	1.0777	YES
A	928-96-1	CCC=CCCO	7.2804	-2.58	-1.7715	-0.8085	0.0164	YES
A	13463-41-7	On1ccccc1=S	15.2682	2.57	-0.8121	3.3821	1.0643	YES
A	584-79-2	C=CCC1=C(C)C(OC(=O)C2C(C=C(C)C)C2(C)C)CC1=O	11.8011	2.013	-1.2285	3.2415	0.159	YES
A	52315-07-8	CC1(C)C(C=C(Cl)Cl)C1C(=O)OC(C#N)c1cccc(Oc2ccccc2)c1	31.9928	3.301	1.1967	2.1043	3.1813	No
A	637-07-0	CCOC(=O)C(C)(C)Oc1ccc(Cl)cc1	16.5254	1.124	-0.6611	1.7851	0.0839	YES
P	121-75-5	CCOC(=O)CC(SP(=S)(OC)OC)C(=O)OCC	14.3905	2.699	-0.9175	3.6165	3.1327	No
V	70-30-4	Oc1c(Cl)cc(Cl)c(Cl)c1Cc1c(O)c(Cl)cc(Cl)c1Cl	39.3005	1.678	2.0744	-0.3964	0.1782	YES

## Sheet: Table S2
Table S2. An assessment of predictive potential observed for data available from the literature.
Models for data on acute fish toxicity from []				[22]
Split	n	n	R2	CCC	IIC	Q2	RMSE	MAE	F
1	A	54	0.6789	0.8087	0.6592	0.6533	0.84	0.715	110
	P	52	0.4478	0.6498	0.6392	0.408	1.06	0.912	41
	C	52	0.877	0.9358	0.9313	0.8671	0.341	0.278	356
	V	53	0.9048	-	-	-	0.37	0.3	-
2	A	54	0.3817	0.5525	0.4942	0.3314	1.23	1.05	32
	P	53	0.543	0.6641	0.6396	0.5065	0.952	0.788	61
	C	52	0.7961	0.8239	0.8863	0.7807	0.521	0.41	195
	V	52	0.7238	-	-	-	0.58	0.47	-
3	A	54	0.5867	0.7395	0.6128	0.555	0.96	0.84	74
	P	52	0.6567	0.7619	0.7267	0.6247	0.878	0.764	96
	C	51	0.8905	0.9435	0.9417	0.8837	0.371	0.263	398
	V	54	0.8638	-	-	-	0.38	0.31	-
4	A	52	0.5894	0.7417	0.7108	0.5599	0.882	0.771	72
	P	52	0.7319	0.8049	0.7174	0.7117	0.994	0.797	136
	C	53	0.752	0.8558	0.8649	0.7345	0.446	0.366	155
	V	54	0.8291	-	-	-	0.43	0.34	-
5	A	54	0.6502	0.788	0.5544	0.6236	0.888	0.706	97
	P	53	0.6406	0.7748	0.6962	0.6149	0.933	0.738	91
	C	53	0.8106	0.8949	0.8999	0.7947	0.409	0.299	218
	V	51	0.7541	-	-	-	0.5	0.4	-
Models for data on acute fish toxicity from []				[52]
	n	n	R2	CCC	IIC	Q2	RMSE	MAE	F
Split	A	28	0.7545	0.8601	0.5621	0.7116	0.349	0.295	80
	P	28	0.73	0.7954	0.8428	0.6957	0.493	0.403	70
	C	28	0.9429	0.9639	0.9699	0.9315	0.217	0.16	429
	V	27	0.9532	-	-	-	0.17	0.13	-
2	A	28	0.7749	0.8732	0.6602	0.7459	0.423	0.351	89
	P	28	0.7809	0.8649	0.8015	0.7347	0.439	0.377	93
	C	27	0.9525	0.9705	0.9753	0.9443	0.159	0.118	501
	V	28	0.978	-	-	-	0.14	0.11	-
3	A	27	0.7272	0.842	0.7918	0.68	0.473	0.389	67
	P	28	0.8425	0.9078	0.5489	0.8218	0.385	0.314	139
	C	28	0.9126	0.9518	0.9552	0.8972	0.217	0.174	272
	V	28	0.9461	-	-	-	0.17	0.13	-
4	A	28	0.6901	0.8166	0.4615	0.6426	0.442	0.39	58
	P	28	0.6367	0.7382	0.6205	0.5857	0.593	0.484	46
	C	28	0.9456	0.9696	0.9646	0.9374	0.195	0.149	452
	V	27	0.9193	-	-	-	0.23	0.17	-
5	A	28	0.607	0.7555	0.6752	0.5623	0.632	0.538	40
	P	27	0.7192	0.8261	0.4836	0.6814	0.456	0.369	64
	C	28	0.9425	0.9663	0.9586	0.9349	0.184	0.147	426
	V	28	0.9423	-	-	-	0.17	0.14	-
Models for data on acute fish toxicity from []				[53]
Split	n	n	R2	CCC	IIC	Q2	RMSE	MAE	F
1	A	14	0.7087	0.8295	0.8418	0.6158	0.769	0.672	29
	P	14	0.7236	0.6122	0.8494	0.6446	1.15	1.03	31
	C	14	0.7689	0.8763	0.8678	0.694	0.597	0.524	40
	V	13	0.7371	-	-	-	0.67	0.52	-
2	A	15	0.5651	0.7221	0.5012	0.4031	0.896	0.789	17
	P	13	0.6933	0.7678	0.7024	0.5956	0.901	0.729	25
	C	14	0.6048	0.7018	0.755	0.3933	1.08	0.723	18
	V	13	0.7515	-	-	-	0.8	0.66	-
3	A	14	0.7792	0.8759	0.8827	0.7102	0.802	0.612	42
	P	13	0.7958	0.7026	0.8921	0.6875	1.07	0.839	43
	C	14	0.5786	0.6193	0.7337	0.4475	1.46	1.23	16
	V	14	0.7549	-	-	-	1.05	0.91	-
4	A	13	0.6513	0.7889	0.6918	0.544	0.932	0.824	21
	P	15	0.4888	0.5021	0.311	0.3358	1.79	1.48	12
	C	14	0.8387	0.9078	0.914	0.7938	0.519	0.402	62
	V	13	0.8309	-	-	-	0.44	0.36	-
5	A	14	0.5465	0.7068	0.5544	0.3701	1.04	0.844	14
	P	13	0.7712	0.5973	0.6357	0.6824	1.27	1.09	37
	C	15	0.4475	0.6252	0.6241	0.2461	0.785	0.507	11
	V	13	0.6711	-	-	-	0.59	0.49	-
